# Supplementary material for: Screening of Natural Compounds for CYP11A1 Stimulation Against Cell Renal Cell Carcinoma
Source: Biol Proced Online. 2023 Nov 30;25:31. doi: 10.1186/s12575-023-00225-y (PMC10687993; doi:10.1186/s12575-023-00225-y)
Supplement: Supplementary file 1 — Additional file 1. Results of wound-healing assay for 1374 compounds using CYP11A1-overexpressing Caki-1 cells. The area of the scratched portion at time 0 was set as 100%; ─ = Not determined because of detachment of cells from the surface. [file 12575_2023_225_MOESM1_ESM.xlsx]

## Sheet: Supplementary Table 1
Additional file 1. Results of wound-healing assay for 1374 compounds using CYP11A1-overexpressing Caki-1 cells. The area of the scratched portion at time 0 was set as 100%; ─ = Not determined because of detachment of cells from the surface
No	Compound name (1st screening)	Tested concentration (µM)	%of free cell area at 0h	%of free cell area at 24h	p-value
1	NPS-D1-000027-A03	10	100	46.322	0.0523909
2	NPS-D1-000027-B03	10	100	53.4776	0.0994714
3	NPS-D1-000027-C03	10	100	25.6034	<0.001
4	NPS-D1-000027-D03	10	100	66.0693	0.0879172
5	NPS-D1-000027-E03	10	100	61.2302	0.0249809
6	NPS-D1-000027-F03	10	100	38.5324	0.00938781
7	NPS-D1-000027-G03	10	100	27.1418	0.0206834
8	NPS-D1-000027-H03	10	100	32.9698	<0.001
9	NPS-D1-000027-A04	10	100	65.8832	0.011768
10	NPS-D1-000027-B04	10	100	─	─
11	NPS-D1-000027-C04	10	100	─	─
12	NPS-D1-000027-D04	10	100	─	─
13	NPS-D1-000027-E04	10	100	55.6412	0.121394
14	NPS-D1-000027-F04	10	100	62.6031	0.00738368
15	NPS-D1-000027-G04	10	100	64.707	0.0702667
16	NPS-D1-000027-H04	10	100	62.4649	0.00913207
17	NPS-D1-000027-A05	10	100	─	─
18	NPS-D1-000027-B05	10	100	65.9642	0.018268
19	NPS-D1-000027-C05	10	100	51.6765	0.0624438
20	NPS-D1-000027-D05	10	100	57.5053	0.01304
21	NPS-D1-000027-E05	10	100	66.7856	0.00148516
22	NPS-D1-000027-F05	10	100	50.8644	<0.001
23	NPS-D1-000027-G05	10	100	64.7942	0.0301601
24	NPS-D1-000027-H05	10	100	51.6374	<0.001
25	NPS-D1-000027-A06	10	100	52.3236	0.0057635
26	NPS-D1-000027-B06	10	100	58.4155	0.0461827
27	NPS-D1-000027-C06	10	100	─	─
28	NPS-D1-000027-D06	10	100	60.5398	0.0419662
29	NPS-D1-000027-E06	10	100	78.3246	<0.001
30	NPS-D1-000027-F06	10	100	45.7482	0.00366763
31	NPS-D1-000027-G06	10	100	63.0184	0.0149148
32	NPS-D1-000027-H06	10	100	44.4313	<0.001
33	NPS-D1-000027-A07	10	100	47.9529	<0.001
34	NPS-D1-000027-B07	10	100	66.048	0.00837431
35	NPS-D1-000027-C07	10	100	26.4711	<0.001
36	NPS-D1-000027-D07	10	100	─	─
37	NPS-D1-000027-E07	10	100	48.6153	0.0376903
38	NPS-D1-000027-F07	10	100	45.6316	0.0354409
39	NPS-D1-000027-G07	10	100	36.5054	0.00904104
40	NPS-D1-000027-H07	10	100	61.3951	0.0494295
41	NPS-D1-000027-A08	10	100	49.9139	0.0388728
42	NPS-D1-000027-B08	10	100	65.1022	0.00502875
43	NPS-D1-000027-C08	10	100	73.8029	0.0441937
44	NPS-D1-000027-D08	10	100	46.3342	0.190357
45	NPS-D1-000027-E08	10	100	49.0037	0.129793
46	NPS-D1-000027-F08	10	100	67.1853	0.0240901
47	NPS-D1-000027-G08	10	100	67.2452	0.0959924
48	NPS-D1-000027-H08	10	100	53.1823	0.0780923
49	NPS-D1-000027-A09	10	100	43.7104	0.0599908
50	NPS-D1-000027-B09	10	100	36.7353	0.00997162
51	NPS-D1-000027-C09	10	100	─	─
52	NPS-D1-000027-D09	10	100	66.0025	0.023138
53	NPS-D1-000027-E09	10	100	50.6157	0.033654
54	NPS-D1-000027-F09	10	100	51.0048	0.00400487
55	NPS-D1-000027-G09	10	100	44.5591	0.00526109
56	NPS-D1-000027-H09	10	100	36.7724	0.107396
57	NPS-D1-000027-A10	10	100	─	─
58	NPS-D1-000027-B10	10	100	75.0424	0.00478379
59	NPS-D1-000027-C10	10	100	74.1541	0.00386447
60	NPS-D1-000027-D10	10	100	77.886	0.0278992
61	NPS-D1-000027-E10	10	100	28.6641	0.0240503
62	NPS-D1-000027-F10	10	100	45.3654	0.0217541
63	NPS-D1-000027-G10	10	100	54.093	0.0460888
64	NPS-D1-000027-H10	10	100	47.6832	0.06757
65	NPS-D1-000027-A11	10	100	84.3528	0.00329493
66	NPS-D1-000027-B11	10	100	80.2043	0.108091
67	NPS-D1-000027-C11	10	100	─	─
68	NPS-D1-000027-D11	10	100	88.9623	0.024131
69	NPS-D1-000027-E11	10	100	82.9551	0.00749959
70	NPS-D1-000027-F11	10	100	63.1104	0.10237
71	NPS-D1-000027-G11	10	100	81.7065	0.0410633
72	NPS-D1-000027-H11	10	100	─	─
73	NPS-D1-000027-A12	10	100	─	─
74	NPS-D1-000027-B12	10	100	66.5276	0.0186202
75	NPS-D1-000027-C12	10	100	81.952	0.00537271
76	NPS-D1-000027-D12	10	100	76.9805	0.0520587
77	NPS-D1-000027-E12	10	100	88.5345	0.0120855
78	NPS-D1-000027-F12	10	100	73.5045	0.00447614
79	NPS-D1-000027-G12	10	100	70.1396	<0.001
80	NPS-D1-000027-H12	10	100	87.9352	0.0253982
81	NPS-D1-000028-A03	10	100	93.6567	0.165376
82	NPS-D1-000028-B03	10	100	─	─
83	NPS-D1-000028-C03	10	100	86.3092	0.0439195
84	NPS-D1-000028-D03	10	100	83.967	0.17555
85	NPS-D1-000028-E03	10	100	73.1061	0.084364
86	NPS-D1-000028-F03	10	100	75.0479	0.0023411
87	NPS-D1-000028-G03	10	100	─	─
88	NPS-D1-000028-H03	10	100	77.5715	0.000697262
89	NPS-D1-000028-A04	10	100	84.3057	<0.001
90	NPS-D1-000028-B04	10	100	77.741	<0.001
91	NPS-D1-000028-C04	10	100	77.9744	<0.001
92	NPS-D1-000028-D04	10	100	78.0708	0.151794
93	NPS-D1-000028-E04	10	100	72.1387	0.139732
94	NPS-D1-000028-F04	10	100	75.1192	0.0745972
95	NPS-D1-000028-G04	10	100	86.9854	0.139859
96	NPS-D1-000028-H04	10	100	73.7364	0.0231191
97	NPS-D1-000028-A05	10	100	74.9412	<0.001
98	NPS-D1-000028-B05	10	100	74.2203	0.0363636
99	NPS-D1-000028-C05	10	100	63.7764	0.0679646
100	NPS-D1-000028-D05	10	100	82.4354	0.00244167
101	NPS-D1-000028-E05	10	100	─	─
102	NPS-D1-000028-F05	10	100	77.2459	0.0473987
103	NPS-D1-000028-G05	10	100	76.91	0.182578
104	NPS-D1-000028-H05	10	100	86.4665	<0.001
105	NPS-D1-000028-A06	10	100	94.7148	0.0487381
106	NPS-D1-000028-B06	10	100	69.9261	0.0128143
107	NPS-D1-000028-C06	10	100	─	─
108	NPS-D1-000028-D06	10	100	67.6277	0.0199257
109	NPS-D1-000028-E06	10	100	─	─
110	NPS-D1-000028-F06	10	100	─	─
111	NPS-D1-000028-G06	10	100	─	─
112	NPS-D1-000028-H06	10	100	─	─
113	NPS-D1-000028-A07	10	100	62.0216	0.00796322
114	NPS-D1-000028-B07	10	100	72.7114	0.0282918
115	NPS-D1-000028-C07	10	100	84.9406	<0.001
116	NPS-D1-000028-D07	10	100	─	─
117	NPS-D1-000028-E07	10	100	53.0378	<0.001
118	NPS-D1-000028-F07	10	100	69.4356	<0.001
119	NPS-D1-000028-G07	10	100	─	─
120	NPS-D1-000028-H07	10	100	─	─
121	NPS-D1-000028-A08	10	100	71.9131	0.0304681
122	NPS-D1-000028-B08	10	100	85.6302	0.0971664
123	NPS-D1-000028-C08	10	100	59.6625	<0.001
124	NPS-D1-000028-D08	10	100	69.4157	<0.001
125	NPS-D1-000028-E08	10	100	─	─
126	NPS-D1-000028-F08	10	100	─	─
127	NPS-D1-000028-G08	10	100	38.7244	0.0372578
128	NPS-D1-000028-H08	10	100	76.3883	0.0360473
129	NPS-D1-000028-A09	10	100	─	─
130	NPS-D1-000028-B09	10	100	─	─
131	NPS-D1-000028-C09	10	100	─	─
132	NPS-D1-000028-D09	10	100	─	─
133	NPS-D1-000028-E09	10	100	54.7096	0.0992736
134	NPS-D1-000028-F09	10	100	─	─
135	NPS-D1-000028-G09	10	100	55.8186	0.0237184
136	NPS-D1-000028-H09	10	100	18.7629	─
137	NPS-D1-000028-A10	10	100	46.1333	<0.001
138	NPS-D1-000028-B10	10	100	75.2552	0.0749121
139	NPS-D1-000028-C10	10	100	52.9361	<0.001
140	NPS-D1-000028-D10	10	100	─	─
141	NPS-D1-000028-E10	10	100	76.5215	<0.001
142	NPS-D1-000028-F10	10	100	65.0133	0.00430003
143	NPS-D1-000028-G10	10	100	87.6971	0.0981012
144	NPS-D1-000028-H10	10	100	56.9694	<0.001
145	NPS-D1-000028-A11	10	100	─	─
146	NPS-D1-000028-B11	10	100	45.1383	0.011916
147	NPS-D1-000028-C11	10	100	42.8628	0.0179987
148	NPS-D1-000028-D11	10	100	59.8049	0.0743218
149	NPS-D1-000028-E11	10	100	19.7633	0.0759678
150	NPS-D1-000028-F11	10	100	─	─
151	NPS-D1-000028-G11	10	100	85.097	0.0953726
152	NPS-D1-000028-H11	10	100	79.7275	0.0475795
153	NPS-D1-000028-A12	10	100	─	─
154	NPS-D1-000028-B12	10	100	77.5914	<0.001
155	NPS-D1-000028-C12	10	100	─	─
156	NPS-D1-000028-D12	10	100	82.8344	0.0297718
157	NPS-D1-000028-E12	10	100	85.5697	0.00154971
158	NPS-D1-000028-F12	10	100	92.0792	0.00703825
159	NPS-D1-000028-G12	10	100	83.547	0.0569183
160	NPS-D1-000028-H12	10	100	62.942	0.00362239
161	NPS-D1-000029-A03	10	100	─	─
162	NPS-D1-000029-B03	10	100	─	─
163	NPS-D1-000029-C03	10	100	─	─
164	NPS-D1-000029-D03	10	100	─	─
165	NPS-D1-000029-E03	10	100	─	─
166	NPS-D1-000029-F03	10	100	─	─
167	NPS-D1-000029-G03	10	100	─	─
168	NPS-D1-000029-H03	10	100	─	─
169	NPS-D1-000029-A04	10	100	─	─
170	NPS-D1-000029-B04	10	100	─	─
171	NPS-D1-000029-C04	10	100	─	─
172	NPS-D1-000029-D04	10	100	─	─
173	NPS-D1-000029-E04	10	100	─	─
174	NPS-D1-000029-F04	10	100	─	─
175	NPS-D1-000029-G04	10	100	81.5304	0.0607577
176	NPS-D1-000029-H04	10	100	69.3265	0.0283854
177	NPS-D1-000029-A05	10	100	80.4751	<0.001
178	NPS-D1-000029-B05	10	100	75.1074	<0.001
179	NPS-D1-000029-C05	10	100	93.7076	<0.001
180	NPS-D1-000029-D05	10	100	86.2591	<0.001
181	NPS-D1-000029-E05	10	100	77.2684	<0.001
182	NPS-D1-000029-F05	10	100	94.6206	<0.001
183	NPS-D1-000029-G05	10	100	84.6923	0.489667
184	NPS-D1-000029-H05	10	100	─	─
185	NPS-D1-000029-A06	10	100	86.6574	0.0746769
186	NPS-D1-000029-B06	10	100	─	─
187	NPS-D1-000029-C06	10	100	─	─
188	NPS-D1-000029-D06	10	100	92.7015	0.00581004
189	NPS-D1-000029-E06	10	100	70.492	<0.001
190	NPS-D1-000029-F06	10	100	─	─
191	NPS-D1-000029-G06	10	100	─	─
192	NPS-D1-000029-H06	10	100	─	─
193	NPS-D1-000029-A07	10	100	81.4091	0.00428356
194	NPS-D1-000029-B07	10	100	89.7386	0.275708
195	NPS-D1-000029-C07	10	100	84.79	0.0256276
196	NPS-D1-000029-D07	10	100	88.8824	0.0314624
197	NPS-D1-000029-E07	10	100	78.8512	<0.001
198	NPS-D1-000029-F07	10	100	65.9035	<0.001
199	NPS-D1-000029-G07	10	100	84.4465	<0.001
200	NPS-D1-000029-H07	10	100	53.7513	<0.001
201	NPS-D1-000029-A08	10	100	70.833	<0.001
202	NPS-D1-000029-B08	10	100	76.1556	<0.001
203	NPS-D1-000029-C08	10	100	82.1611	0.030329
204	NPS-D1-000029-D08	10	100	79.5648	0.0723479
205	NPS-D1-000029-E08	10	100	90.3109	0.00416237
206	NPS-D1-000029-F08	10	100	94.9597	0.117894
207	NPS-D1-000029-G08	10	100	82.0384	0.0069352
208	NPS-D1-000029-H08	10	100	86.8511	<0.001
209	NPS-D1-000029-A09	10	100	88.4105	<0.001
210	NPS-D1-000029-B09	10	100	─	─
211	NPS-D1-000029-C09	10	100	─	─
212	NPS-D1-000029-D09	10	100	─	─
213	NPS-D1-000029-E09	10	100	85.8182	0.412062
214	NPS-D1-000029-F09	10	100	79.4459	<0.001
215	NPS-D1-000029-G09	10	100	─	─
216	NPS-D1-000029-H09	10	100	─	─
217	NPS-D1-000029-A10	10	100	─	─
218	NPS-D1-000029-B10	10	100	─	─
219	NPS-D1-000029-C10	10	100	71.9399	<0.001
220	NPS-D1-000029-D10	10	100	─	─
221	NPS-D1-000029-E10	10	100	─	─
222	NPS-D1-000029-F10	10	100	─	─
223	NPS-D1-000029-G10	10	100	─	─
224	NPS-D1-000029-H10	10	100	─	─
225	NPS-D1-000029-A11	10	100	─	─
226	NPS-D1-000029-B11	10	100	─	─
227	NPS-D1-000029-C11	10	100	─	─
228	NPS-D1-000029-D11	10	100	─	─
229	NPS-D1-000029-E11	10	100	─	─
230	NPS-D1-000029-F11	10	100	─	─
231	NPS-D1-000029-G11	10	100	─	─
232	NPS-D1-000029-H11	10	100	─	─
233	NPS-D1-000029-A12	10	100	─	─
234	NPS-D1-000029-B12	10	100	─	─
235	NPS-D1-000029-C12	10	100	─	─
236	NPS-D1-000029-D12	10	100	─	─
237	NPS-D1-000029-E12	10	100	─	─
238	NPS-D1-000029-F12	10	100	─	─
239	NPS-D1-000029-G12	10	100	─	─
240	NPS-D1-000029-H12	10	100	─	─
241	NPS-D1-000030-A03	10	100	─	─
242	NPS-D1-000030-B03	10	100	─	─
243	NPS-D1-000030-C03	10	100	─	─
244	NPS-D1-000030-D03	10	100	─	─
245	NPS-D1-000030-E03	10	100	─	─
246	NPS-D1-000030-F03	10	100	─	─
247	NPS-D1-000030-G03	10	100	─	─
248	NPS-D1-000030-H03	10	100	─	─
249	NPS-D1-000030-A04	10	100	─	─
250	NPS-D1-000030-B04	10	100	─	─
251	NPS-D1-000030-C04	10	100	─	─
252	NPS-D1-000030-D04	10	100	─	─
253	NPS-D1-000030-E04	10	100	─	─
254	NPS-D1-000030-F04	10	100	─	─
255	NPS-D1-000030-G04	10	100	─	─
256	NPS-D1-000030-H04	10	100	─	─
257	NPS-D1-000030-A05	10	100	89.2513	0.0269743
258	NPS-D1-000030-B05	10	100	73.3182	0.00357924
259	NPS-D1-000030-C05	10	100	63.27	0.00302969
260	NPS-D1-000030-D05	10	100	─	─
261	NPS-D1-000030-E05	10	100	79.567	<0.001
262	NPS-D1-000030-F05	10	100	84.118	<0.001
263	NPS-D1-000030-G05	10	100	─	─
264	NPS-D1-000030-H05	10	100	─	─
265	NPS-D1-000030-A06	10	100	41.2135	<0.001
266	NPS-D1-000030-B06	10	100	─	─
267	NPS-D1-000030-C06	10	100	45.0749	0.00655487
268	NPS-D1-000030-D06	10	100	83.8444	0.0426962
269	NPS-D1-000030-E06	10	100	88.9079	0.0676406
270	NPS-D1-000030-F06	10	100	39.585	<0.001
271	NPS-D1-000030-G06	10	100	─	─
272	NPS-D1-000030-H06	10	100	─	─
273	NPS-D1-000030-A07	10	100	─	─
274	NPS-D1-000030-B07	10	100	─	─
275	NPS-D1-000030-C07	10	100	─	─
276	NPS-D1-000030-D07	10	100	─	─
277	NPS-D1-000030-E07	10	100	72.2727	<0.001
278	NPS-D1-000030-F07	10	100	61.5204	0.43011
279	NPS-D1-000030-G07	10	100	─	─
280	NPS-D1-000030-H07	10	100	55.9177	<0.001
281	NPS-D1-000030-A08	10	100	32.8387	<0.001
282	NPS-D1-000030-B08	10	100	74.1115	<0.001
283	NPS-D1-000030-C08	10	100	─	─
284	NPS-D1-000030-D08	10	100	─	─
285	NPS-D1-000030-E08	10	100	88.1713	0.0110286
286	NPS-D1-000030-F08	10	100	─	─
287	NPS-D1-000030-G08	10	100	69.8986	0.0159303
288	NPS-D1-000030-H08	10	100	─	─
289	NPS-D1-000030-A09	10	100	72.5505	0.00691492
290	NPS-D1-000030-B09	10	100	78.5237	0.015554
291	NPS-D1-000030-C09	10	100	59.2167	<0.001
292	NPS-D1-000030-D09	10	100	─	─
293	NPS-D1-000030-E09	10	100	80.9408	0.130039
294	NPS-D1-000030-F09	10	100	77.2317	0.00414202
295	NPS-D1-000030-G09	10	100	45.5615	0.0177597
296	NPS-D1-000030-H09	10	100	─	─
297	NPS-D1-000030-A10	10	100	22.9582	0.176227
298	NPS-D1-000030-B10	10	100	64.853	0.00663397
299	NPS-D1-000030-C10	10	100	71.5741	0.0576534
300	NPS-D1-000030-D10	10	100	93.1097	0.0536099
301	NPS-D1-000030-E10	10	100	4.69063	─
302	NPS-D1-000030-F10	10	100	71.7713	<0.001
303	NPS-D1-000030-G10	10	100	41.2602	<0.001
304	NPS-D1-000030-H10	10	100	─	─
305	NPS-D1-000030-A11	10	100	96.5271	<0.001
306	NPS-D1-000030-B11	10	100	72.0827	0.00165955
307	NPS-D1-000030-C11	10	100	77.4517	0.00957992
308	NPS-D1-000030-D11	10	100	91.723	<0.001
309	NPS-D1-000030-E11	10	100	47.1972	0.01658
310	NPS-D1-000030-F11	10	100	74.5804	0.00556941
311	NPS-D1-000030-G11	10	100	57.0171	<0.001
312	NPS-D1-000030-H11	10	100	─	─
313	NPS-D1-000030-A12	10	100	43.467	<0.001
314	NPS-D1-000030-B12	10	100	97.7236	<0.001
315	NPS-D1-000030-C12	10	100	─	─
316	NPS-D1-000030-D12	10	100	─	─
317	NPS-D1-000030-E12	10	100	61.1516	<0.001
318	NPS-D1-000030-F12	10	100	78.4171	<0.001
319	NPS-D1-000030-G12	10	100	38.3815	<0.001
320	NPS-D1-000030-H12	10	100	─	─
321	NPS-D1-000031-A03	10	100	67.0055	<0.001
322	NPS-D1-000031-B03	10	100	40.7672	0.00643718
323	NPS-D1-000031-C03	10	100	54.7534	0.003453
324	NPS-D1-000031-D03	10	100	─	─
325	NPS-D1-000031-E03	10	100	─	─
326	NPS-D1-000031-F03	10	100	10.071	─
327	NPS-D1-000031-G03	10	100	─	─
328	NPS-D1-000031-H03	10	100	41.2195	<0.001
329	NPS-D1-000031-A04	10	100	24.625	<0.001
330	NPS-D1-000031-B04	10	100	75.1513	<0.001
331	NPS-D1-000031-C04	10	100	54.6269	0.00124902
332	NPS-D1-000031-D04	10	100	─	─
333	NPS-D1-000031-E04	10	100	82.6522	0.00450699
334	NPS-D1-000031-F04	10	100	75.6052	0.0674999
335	NPS-D1-000031-G04	10	100	93.095	0.00734999
336	NPS-D1-000031-H04	10	100	7.85311	─
337	NPS-D1-000031-A05	10	100	33.3504	0.254132
338	NPS-D1-000031-B05	10	100	30.514	<0.001
339	NPS-D1-000031-C05	10	100	49.1408	<0.001
340	NPS-D1-000031-D05	10	100	─	─
341	NPS-D1-000031-E05	10	100	56.4529	0.0157167
342	NPS-D1-000031-F05	10	100	─	─
343	NPS-D1-000031-G05	10	100	44.725	0.00410842
344	NPS-D1-000031-H05	10	100	─	─
345	NPS-D1-000031-A06	10	100	49.6208	0.00498459
346	NPS-D1-000031-B06	10	100	72.3939	0.0092942
347	NPS-D1-000031-C06	10	100	59.9745	0.00121693
348	NPS-D1-000031-D06	10	100	48.9026	<0.001
349	NPS-D1-000031-E06	10	100	82.6016	<0.001
350	NPS-D1-000031-F06	10	100	25.4716	<0.001
351	NPS-D1-000031-G06	10	100	─	─
352	NPS-D1-000031-H06	10	100	36.5898	<0.001
353	NPS-D1-000031-A07	10	100	73.943	<0.001
354	NPS-D1-000031-B07	10	100	52.4782	0.00336869
355	NPS-D1-000031-C07	10	100	46.4095	0.00269646
356	NPS-D1-000031-D07	10	100	72.1592	0.0137726
357	NPS-D1-000031-E07	10	100	78.5197	<0.001
358	NPS-D1-000031-F07	10	100	─	─
359	NPS-D1-000031-G07	10	100	91.5356	<0.001
360	NPS-D1-000031-H07	10	100	─	─
361	NPS-D1-000031-A08	10	100	─	─
362	NPS-D1-000031-B08	10	100	49.9559	0.0538277
363	NPS-D1-000031-C08	10	100	45.6247	<0.001
364	NPS-D1-000031-D08	10	100	46.6816	0.00092893
365	NPS-D1-000031-E08	10	100	53.4812	0.0642732
366	NPS-D1-000031-F08	10	100	─	─
367	NPS-D1-000031-G08	10	100	42.5621	<0.001
368	NPS-D1-000031-H08	10	100	19.8036	0.00134173
369	NPS-D1-000031-A09	10	100	─	─
370	NPS-D1-000031-B09	10	100	73.5815	<0.001
371	NPS-D1-000031-C09	10	100	46.5913	0.000825884
372	NPS-D1-000031-D09	10	100	─	─
373	NPS-D1-000031-E09	10	100	─	─
374	NPS-D1-000031-F09	10	100	48.7129	<0.001
375	NPS-D1-000031-G09	10	100	─	─
376	NPS-D1-000031-H09	10	100	37.881	<0.001
377	NPS-D1-000031-A10	10	100	─	─
378	NPS-D1-000031-B10	10	100	─	─
379	NPS-D1-000031-C10	10	100	─	─
380	NPS-D1-000031-D10	10	100	41.7965	<0.001
381	NPS-D1-000031-E10	10	100	49.9626	<0.001
382	NPS-D1-000031-F10	10	100	─	─
383	NPS-D1-000031-G10	10	100	56.4609	0.000890479
384	NPS-D1-000031-H10	10	100	─	─
385	NPS-D1-000031-A11	10	100	─	─
386	NPS-D1-000031-B11	10	100	─	─
387	NPS-D1-000031-C11	10	100	─	─
388	NPS-D1-000031-D11	10	100	─	─
389	NPS-D1-000031-E11	10	100	37.6249	0.0582815
390	NPS-D1-000031-F11	10	100	48.3139	<0.001
391	NPS-D1-000031-G11	10	100	37.3954	0.00718873
392	NPS-D1-000031-H11	10	100	59.6421	<0.001
393	NPS-D1-000031-A12	10	100	─	─
394	NPS-D1-000031-B12	10	100	─	─
395	NPS-D1-000031-C12	10	100	─	─
396	NPS-D1-000031-D12	10	100	─	─
397	NPS-D1-000031-E12	10	100	─	─
398	NPS-D1-000031-F12	10	100	─	─
399	NPS-D1-000031-G12	10	100	─	─
400	NPS-D1-000031-H12	10	100	─	─
401	NPS-D1-000032-A03	10	100	─	─
402	NPS-D1-000032-B03	10	100	59.0901	0.00494343
403	NPS-D1-000032-C03	10	100	76.1697	0.00269641
404	NPS-D1-000032-D03	10	100	53.7152	<0.001
405	NPS-D1-000032-E03	10	100	─	─
406	NPS-D1-000032-F03	10	100	─	─
407	NPS-D1-000032-G03	10	100	65.7656	0.00141797
408	NPS-D1-000032-H03	10	100	43.456	0.0102925
409	NPS-D1-000032-A04	10	100	53.5794	0.019335
410	NPS-D1-000032-B04	10	100	79.9158	0.00314531
411	NPS-D1-000032-C04	10	100	61.7203	0.0137757
412	NPS-D1-000032-D04	10	100	57.972	0.0423957
413	NPS-D1-000032-E04	10	100	46.5029	<0.001
414	NPS-D1-000032-F04	10	100	─	─
415	NPS-D1-000032-G04	10	100	─	─
416	NPS-D1-000032-H04	10	100	53.6486	0.0300279
417	NPS-D1-000032-A05	10	100	37.8765	0.0022975
418	NPS-D1-000032-B05	10	100	─	─
419	NPS-D1-000032-C05	10	100	─	─
420	NPS-D1-000032-D05	10	100	─	─
421	NPS-D1-000032-E05	10	100	─	─
422	NPS-D1-000032-F05	10	100	─	─
423	NPS-D1-000032-G05	10	100	54.9696	<0.001
424	NPS-D1-000032-H05	10	100	─	─
425	NPS-D1-000032-A06	10	100	─	─
426	NPS-D1-000032-B06	10	100	─	─
427	NPS-D1-000032-C06	10	100	─	─
428	NPS-D1-000032-D06	10	100	72.8886	<0.001
429	NPS-D1-000032-E06	10	100	69.1153	<0.001
430	NPS-D1-000032-F06	10	100	─	─
431	NPS-D1-000032-G06	10	100	65.2872	0.0058005
432	NPS-D1-000032-H06	10	100	─	─
433	NPS-D1-000032-A07	10	100	46.2236	<0.001
434	NPS-D1-000032-B07	10	100	56.6092	0.00606201
435	NPS-D1-000032-C07	10	100	45.0949	0
436	NPS-D1-000032-D07	10	100	─	─
437	NPS-D1-000032-E07	10	100	70.3397	0.00257419
438	NPS-D1-000032-F07	10	100	19.6763	0.00307614
439	NPS-D1-000032-G07	10	100	4.82313	─
440	NPS-D1-000032-H07	10	100	28.3456	<0.001
441	NPS-D1-000032-A08	10	100	4.97005	─
442	NPS-D1-000032-B08	10	100	28.11	0.000780604
443	NPS-D1-000032-C08	10	100	69.3008	<0.001
444	NPS-D1-000032-D08	10	100	93.3832	0.00365475
445	NPS-D1-000032-E08	10	100	42.0261	0.12641
446	NPS-D1-000032-F08	10	100	40.2579	0.012477
447	NPS-D1-000032-G08	10	100	─	─
448	NPS-D1-000032-H08	10	100	3.5219	─
449	NPS-D1-000032-A09	10	100	21.2585	<0.001
450	NPS-D1-000032-B09	10	100	38.4472	0.00638881
451	NPS-D1-000032-C09	10	100	─	─
452	NPS-D1-000032-D09	10	100	73.1589	<0.001
453	NPS-D1-000032-E09	10	100	59.9256	<0.001
454	NPS-D1-000032-F09	10	100	─	─
455	NPS-D1-000032-G09	10	100	─	─
456	NPS-D1-000032-H09	10	100	─	─
457	NPS-D1-000032-A10	10	100	47.7106	<0.001
458	NPS-D1-000032-B10	10	100	12.6398	─
459	NPS-D1-000032-C10	10	100	─	─
460	NPS-D1-000032-D10	10	100	63.1146	<0.001
461	NPS-D1-000032-E10	10	100	53.6508	0.0275711
462	NPS-D1-000032-F10	10	100	22.9934	<0.001
463	NPS-D1-000032-G10	10	100	─	─
464	NPS-D1-000032-H10	10	100	56.776	0.0249242
465	NPS-D1-000032-A11	10	100	44.7084	<0.001
466	NPS-D1-000032-B11	10	100	─	─
467	NPS-D1-000032-C11	10	100	─	─
468	NPS-D1-000032-D11	10	100	─	─
469	NPS-D1-000032-E11	10	100	─	─
470	NPS-D1-000032-F11	10	100	─	─
471	NPS-D1-000032-G11	10	100	68.4757	0.0173313
472	NPS-D1-000032-H11	10	100	─	─
473	NPS-D1-000032-A12	10	100	18.3319	─
474	NPS-D1-000032-B12	10	100	─	─
475	NPS-D1-000032-C12	10	100	─	─
476	NPS-D1-000032-D12	10	100	─	─
477	NPS-D1-000032-E12	10	100	29.9408	<0.001
478	NPS-D1-000032-F12	10	100	─	─
479	NPS-D1-000032-G12	10	100	─	─
480	NPS-D1-000032-H12	10	100	─	─
481	NPS-D1-000033-A03	10	100	22.8291	0.00179802
482	NPS-D1-000033-B03	10	100	57.7162	0.0190911
483	NPS-D1-000033-C03	10	100	14.9595	─
484	NPS-D1-000033-D03	10	100	44.9509	0.0303872
485	NPS-D1-000033-E03	10	100	55.476	<0.001
486	NPS-D1-000033-F03	10	100	─	─
487	NPS-D1-000033-G03	10	100	42.4247	<0.001
488	NPS-D1-000033-H03	10	100	14.9296	─
489	NPS-D1-000033-A04	10	100	4.29263	─
490	NPS-D1-000033-B04	10	100	40.0263	<0.001
491	NPS-D1-000033-C04	10	100	39.4805	0.0303302
492	NPS-D1-000033-D04	10	100	─	─
493	NPS-D1-000033-E04	10	100	─	─
494	NPS-D1-000033-F04	10	100	37.9411	<0.001
495	NPS-D1-000033-G04	10	100	74.9774	0.0174275
496	NPS-D1-000033-H04	10	100	─	─
497	NPS-D1-000033-A05	10	100	45.785	0.0723223
498	NPS-D1-000033-B05	10	100	38.6949	0.0147075
499	NPS-D1-000033-C05	10	100	11.8618	─
500	NPS-D1-000033-D05	10	100	2.60629	─
501	NPS-D1-000033-E05	10	100	─	─
502	NPS-D1-000033-F05	10	100	25.3287	0.00974326
503	NPS-D1-000033-G05	10	100	─	─
504	NPS-D1-000033-H05	10	100	9.64119	─
505	NPS-D1-000033-A06	10	100	24.5484	<0.001
506	NPS-D1-000033-B06	10	100	─	─
507	NPS-D1-000033-C06	10	100	47.3226	0.0919767
508	NPS-D1-000033-D06	10	100	52.3915	0.223571
509	NPS-D1-000033-E06	10	100	─	─
510	NPS-D1-000033-F06	10	100	─	─
511	NPS-D1-000033-G06	10	100	─	─
512	NPS-D1-000033-H06	10	100	─	─
513	NPS-D1-000033-A07	10	100	─	─
514	NPS-D1-000033-B07	10	100	71.6446	0.00496337
515	NPS-D1-000033-C07	10	100	─	─
516	NPS-D1-000033-D07	10	100	79.0167	<0.001
517	NPS-D1-000033-E07	10	100	83.9982	0.00212045
518	NPS-D1-000033-F07	10	100	─	─
519	NPS-D1-000033-G07	10	100	─	─
520	NPS-D1-000033-H07	10	100	─	─
521	NPS-D1-000033-A08	10	100	─	─
522	NPS-D1-000033-B08	10	100	─	─
523	NPS-D1-000033-C08	10	100	─	─
524	NPS-D1-000033-D08	10	100	─	─
525	NPS-D1-000033-E08	10	100	─	─
526	NPS-D1-000033-F08	10	100	─	─
527	NPS-D1-000033-G08	10	100	─	─
528	NPS-D1-000033-H08	10	100	─	─
529	NPS-D1-000033-A09	10	100	─	─
530	NPS-D1-000033-B09	10	100	7.67622	─
531	NPS-D1-000033-C09	10	100	16.4852	─
532	NPS-D1-000033-D09	10	100	12.756	─
533	NPS-D1-000033-E09	10	100	61.1897	0.0435635
534	NPS-D1-000033-F09	10	100	53.1611	<0.001
535	NPS-D1-000033-G09	10	100	53.3239	<0.001
536	NPS-D1-000033-H09	10	100	56.1871	<0.001
537	NPS-D1-000033-A10	10	100	39.0508	0.0643213
538	NPS-D1-000033-B10	10	100	25.1658	<0.001
539	NPS-D1-000033-C10	10	100	73.0737	<0.001
540	NPS-D1-000033-D10	10	100	─	─
541	NPS-D1-000033-E10	10	100	63.9509	0.00375433
542	NPS-D1-000033-F10	10	100	─	─
543	NPS-D1-000033-G10	10	100	─	─
544	NPS-D1-000033-H10	10	100	64.4022	<0.001
545	NPS-D1-000033-A11	10	100	─	─
546	NPS-D1-000033-B11	10	100	─	─
547	NPS-D1-000033-C11	10	100	─	─
548	NPS-D1-000033-D11	10	100	14.2889	─
549	NPS-D1-000033-E11	10	100	31.0945	<0.001
550	NPS-D1-000033-F11	10	100	─	─
551	NPS-D1-000033-G11	10	100	─	─
552	NPS-D1-000033-H11	10	100	─	─
553	NPS-D1-000033-A12	10	100	─	─
554	NPS-D1-000033-B12	10	100	15.1774	─
555	NPS-D1-000033-C12	10	100	52.9552	<0.001
556	NPS-D1-000033-D12	10	100	38.5794	<0.001
557	NPS-D1-000033-E12	10	100	─	─
558	NPS-D1-000033-F12	10	100	─	─
559	NPS-D1-000033-G12	10	100	36.6898	<0.001
560	NPS-D1-000033-H12	10	100	69.8669	0.0135417
561	NPS-D1-000034-A03	10	100	─	─
562	NPS-D1-000034-B03	10	100	49.6362	0.00249341
563	NPS-D1-000034-C03	10	100	─	─
564	NPS-D1-000034-D03	10	100	─	─
565	NPS-D1-000034-E03	10	100	40.4469	0.00206868
566	NPS-D1-000034-F03	10	100	─	─
567	NPS-D1-000034-G03	10	100	─	─
568	NPS-D1-000034-H03	10	100	─	─
569	NPS-D1-000034-A04	10	100	61.2086	0.00443245
570	NPS-D1-000034-B04	10	100	─	─
571	NPS-D1-000034-C04	10	100	─	─
572	NPS-D1-000034-D04	10	100	─	─
573	NPS-D1-000034-E04	10	100	─	─
574	NPS-D1-000034-F04	10	100	─	─
575	NPS-D1-000034-G04	10	100	60.3307	<0.001
576	NPS-D1-000034-H04	10	100	70.8017	<0.001
577	NPS-D1-000034-A05	10	100	49.7064	<0.001
578	NPS-D1-000034-B05	10	100	70.4625	0.0117673
579	NPS-D1-000034-C05	10	100	42.9073	0.0600619
580	NPS-D1-000034-D05	10	100	70.1425	0.00519943
581	NPS-D1-000034-E05	10	100	73.132	<0.001
582	NPS-D1-000034-F05	10	100	42.2989	<0.001
583	NPS-D1-000034-G05	10	100	─	─
584	NPS-D1-000034-H05	10	100	─	─
585	NPS-D1-000034-A06	10	100	58.004	0.0168507
586	NPS-D1-000034-B06	10	100	49.9183	0.00185725
587	NPS-D1-000034-C06	10	100	52.9816	0.0325586
588	NPS-D1-000034-D06	10	100	71.3418	<0.001
589	NPS-D1-000034-E06	10	100	52.1593	<0.001
590	NPS-D1-000034-F06	10	100	─	─
591	NPS-D1-000034-G06	10	100	30.595	<0.001
592	NPS-D1-000034-H06	10	100	58.1851	<0.001
593	NPS-D1-000034-A07	10	100	55.7852	0.0428758
594	NPS-D1-000034-B07	10	100	─	─
595	NPS-D1-000034-C07	10	100	70.5036	0.0236731
596	NPS-D1-000034-D07	10	100	76.7037	0.00186052
597	NPS-D1-000034-E07	10	100	─	─
598	NPS-D1-000034-F07	10	100	─	─
599	NPS-D1-000034-G07	10	100	─	─
600	NPS-D1-000034-H07	10	100	47.7298	0.0280122
601	NPS-D1-000034-A08	10	100	─	─
602	NPS-D1-000034-B08	10	100	─	─
603	NPS-D1-000034-C08	10	100	37.1303	0.0557343
604	NPS-D1-000034-D08	10	100	53.299	0.00536389
605	NPS-D1-000034-E08	10	100	─	─
606	NPS-D1-000034-F08	10	100	─	─
607	NPS-D1-000034-G08	10	100	83.4655	0.0462832
608	NPS-D1-000034-H08	10	100	47.3364	0.000779469
609	NPS-D1-000034-A09	10	100	─	─
610	NPS-D1-000034-B09	10	100	─	─
611	NPS-D1-000034-C09	10	100	46.6136	<0.001
612	NPS-D1-000034-D09	10	100	30.9605	<0.001
613	NPS-D1-000034-E09	10	100	79.4735	0.00811758
614	NPS-D1-000034-F09	10	100	59.2163	<0.001
615	NPS-D1-000034-G09	10	100	56.0977	<0.001
616	NPS-D1-000034-H09	10	100	74.6523	<0.001
617	NPS-D1-000034-A10	10	100	23.3946	0.0323176
618	NPS-D1-000034-B10	10	100	19.2145	0.0229472
619	NPS-D1-000034-C10	10	100	─	─
620	NPS-D1-000034-D10	10	100	56.515	<0.001
621	NPS-D1-000034-E10	10	100	75.3289	<0.001
622	NPS-D1-000034-F10	10	100	62.7099	0.0108212
623	NPS-D1-000034-G10	10	100	─	─
624	NPS-D1-000034-H10	10	100	67.4515	0.0207006
625	NPS-D1-000034-A11	10	100	48.4523	<0.001
626	NPS-D1-000034-B11	10	100	69.6973	0.0455879
627	NPS-D1-000034-C11	10	100	─	─
628	NPS-D1-000034-D11	10	100	40.0413	<0.001
629	NPS-D1-000034-E11	10	100	─	─
630	NPS-D1-000034-F11	10	100	─	─
631	NPS-D1-000034-G11	10	100	53.5791	<0.001
632	NPS-D1-000034-H11	10	100	─	─
633	NPS-D1-000034-A12	10	100	─	─
634	NPS-D1-000034-B12	10	100	71.5442	0.0150918
635	NPS-D1-000034-C12	10	100	─	─
636	NPS-D1-000034-D12	10	100	37.9026	0.00406061
637	NPS-D1-000034-E12	10	100	47.3148	0.0507756
638	NPS-D1-000034-F12	10	100	─	─
639	NPS-D1-000034-G12	10	100	67.5829	<0.001
640	NPS-D1-000034-H12	10	100	67.6484	0.00701404
641	NPS-D1-000035-A03	10	100	─	─
642	NPS-D1-000035-B03	10	100	73.0432	0.0115214
643	NPS-D1-000035-C03	10	100	70.4121	0.00420306
644	NPS-D1-000035-D03	10	100	63.0967	0.000685099
645	NPS-D1-000035-E03	10	100	56.786	0.00995358
646	NPS-D1-000035-F03	10	100	53.912	0.0016149
647	NPS-D1-000035-G03	10	100	79.1327	0.0444469
648	NPS-D1-000035-H03	10	100	─	─
649	NPS-D1-000035-A04	10	100	48.4303	0.0116535
650	NPS-D1-000035-B04	10	100	─	─
651	NPS-D1-000035-C04	10	100	44.4669	0.0404871
652	NPS-D1-000035-D04	10	100	44.3508	0
653	NPS-D1-000035-E04	10	100	46.9299	0.00122499
654	NPS-D1-000035-F04	10	100	44.7269	<0.001
655	NPS-D1-000035-G04	10	100	70.5174	0.0590681
656	NPS-D1-000035-H04	10	100	68.9147	<0.001
657	NPS-D1-000035-A05	10	100	43.0386	0.00513098
658	NPS-D1-000035-B05	10	100	44.9227	0.0121519
659	NPS-D1-000035-C05	10	100	17.3031	─
660	NPS-D1-000035-D05	10	100	─	─
661	NPS-D1-000035-E05	10	100	82.2403	0.121783
662	NPS-D1-000035-F05	10	100	─	─
663	NPS-D1-000035-G05	10	100	53.2722	<0.001
664	NPS-D1-000035-H05	10	100	─	─
665	NPS-D1-000035-A06	10	100	27.9463	0.104271
666	NPS-D1-000035-B06	10	100	─	─
667	NPS-D1-000035-C06	10	100	─	─
668	NPS-D1-000035-D06	10	100	2.66357	─
669	NPS-D1-000035-E06	10	100	─	─
670	NPS-D1-000035-F06	10	100	─	─
671	NPS-D1-000035-G06	10	100	55.6458	0.00643666
672	NPS-D1-000035-H06	10	100	44.7795	0.0036196
673	NPS-D1-000035-A07	10	100	72.8485	<0.001
674	NPS-D1-000035-B07	10	100	73.7164	<0.001
675	NPS-D1-000035-C07	10	100	55.7498	0.123213
676	NPS-D1-000035-D07	10	100	62.063	0.00730978
677	NPS-D1-000035-E07	10	100	─	─
678	NPS-D1-000035-F07	10	100	72.2572	0.002815
679	NPS-D1-000035-G07	10	100	32.5862	0.00800014
680	NPS-D1-000035-H07	10	100	─	─
681	NPS-D1-000035-A08	10	100	11.9754	─
682	NPS-D1-000035-B08	10	100	─	─
683	NPS-D1-000035-C08	10	100	55.424	0.0142099
684	NPS-D1-000035-D08	10	100	83.752	<0.001
685	NPS-D1-000035-E08	10	100	52.3079	<0.001
686	NPS-D1-000035-F08	10	100	72.0625	0.00457879
687	NPS-D1-000035-G08	10	100	68.4084	0.0184928
688	NPS-D1-000035-H08	10	100	─	─
689	NPS-D1-000035-A09	10	100	79.8404	0.0124508
690	NPS-D1-000035-B09	10	100	81.4974	0.00781682
691	NPS-D1-000035-C09	10	100	63.9936	0.0508235
692	NPS-D1-000035-D09	10	100	73.6524	0.027225
693	NPS-D1-000035-E09	10	100	70.364	<0.001
694	NPS-D1-000035-F09	10	100	76.7821	<0.001
695	NPS-D1-000035-G09	10	100	71.2382	0.00605006
696	NPS-D1-000035-H09	10	100	80.7537	0.128356
697	NPS-D1-000035-A10	10	100	73.2816	0.0724209
698	NPS-D1-000035-B10	10	100	74.0923	0.0222681
699	NPS-D1-000035-C10	10	100	80.259	<0.001
700	NPS-D1-000035-D10	10	100	69.8813	<0.001
701	NPS-D1-000035-E10	10	100	90.2701	0.0758158
702	NPS-D1-000035-F10	10	100	76.1611	0.0302676
703	NPS-D1-000035-G10	10	100	─	─
704	NPS-D1-000035-H10	10	100	─	─
705	NPS-D1-000035-A11	10	100	70.4579	0.066304
706	NPS-D1-000035-B11	10	100	69.3247	0.028702
707	NPS-D1-000035-C11	10	100	72.0504	0.0355658
708	NPS-D1-000035-D11	10	100	75.8566	<0.001
709	NPS-D1-000035-E11	10	100	65.0855	<0.001
710	NPS-D1-000035-F11	10	100	─	─
711	NPS-D1-000035-G11	10	100	─	─
712	NPS-D1-000035-H11	10	100	─	─
713	NPS-D1-000035-A12	10	100	59.8499	0
714	NPS-D1-000035-B12	10	100	67.5891	0.00112229
715	NPS-D1-000035-C12	10	100	75.6331	<0.001
716	NPS-D1-000035-D12	10	100	70.8648	<0.001
717	NPS-D1-000035-E12	10	100	63.9863	0.111776
718	NPS-D1-000035-F12	10	100	─	─
719	NPS-D1-000035-G12	10	100	─	─
720	NPS-D1-000035-H12	10	100	72.6199	0.0387096
721	NPS-D1-000036-A03	10	100	42.084	0.0412808
722	NPS-D1-000036-B03	10	100	─	─
723	NPS-D1-000036-C03	10	100	65.0191	<0.001
724	NPS-D1-000036-D03	10	100	59.266	0.0315205
725	NPS-D1-000036-E03	10	100	74.8897	<0.001
726	NPS-D1-000036-F03	10	100	82.0995	<0.001
727	NPS-D1-000036-G03	10	100	62.8943	0.010401
728	NPS-D1-000036-H03	10	100	76.1855	0.00373686
729	NPS-D1-000036-A04	10	100	─	─
730	NPS-D1-000036-B04	10	100	─	─
731	NPS-D1-000036-C04	10	100	58.1984	<0.001
732	NPS-D1-000036-D04	10	100	─	─
733	NPS-D1-000036-E04	10	100	68.9157	0.103767
734	NPS-D1-000036-F04	10	100	71.2885	0.0213184
735	NPS-D1-000036-G04	10	100	68.3336	<0.001
736	NPS-D1-000036-H04	10	100	75.2935	0.0279219
737	NPS-D1-000036-A05	10	100	─	─
738	NPS-D1-000036-B05	10	100	80.9816	0.000774013
739	NPS-D1-000036-C05	10	100	75.3819	0.0494023
740	NPS-D1-000036-D05	10	100	71.5341	0.171234
741	NPS-D1-000036-E05	10	100	59.9336	0.00176958
742	NPS-D1-000036-F05	10	100	74.234	0.03203
743	NPS-D1-000036-G05	10	100	68.9802	0.00357737
744	NPS-D1-000036-H05	10	100	80.7179	<0.001
745	NPS-D1-000036-A06	10	100	65.1636	0.386586
746	NPS-D1-000036-B06	10	100	79.7472	0.0157839
747	NPS-D1-000036-C06	10	100	─	─
748	NPS-D1-000036-D06	10	100	74.7697	0.0364977
749	NPS-D1-000036-E06	10	100	─	─
750	NPS-D1-000036-F06	10	100	81.819	0.00627049
751	NPS-D1-000036-G06	10	100	72.5093	0.0163979
752	NPS-D1-000036-H06	10	100	80.7589	<0.001
753	NPS-D1-000036-A07	10	100	─	─
754	NPS-D1-000036-B07	10	100	─	─
755	NPS-D1-000036-C07	10	100	95.7974	<0.001
756	NPS-D1-000036-D07	10	100	─	─
757	NPS-D1-000036-E07	10	100	68.2754	0.00144265
758	NPS-D1-000036-F07	10	100	75.8848	0.00108968
759	NPS-D1-000036-G07	10	100	67.0324	<0.001
760	NPS-D1-000036-H07	10	100	82.6657	<0.001
761	NPS-D1-000036-A08	10	100	─	─
762	NPS-D1-000036-B08	10	100	68.9536	<0.001
763	NPS-D1-000036-C08	10	100	71.1748	0.00963475
764	NPS-D1-000036-D08	10	100	72.2129	<0.001
765	NPS-D1-000036-E08	10	100	76.6715	0.0334731
766	NPS-D1-000036-F08	10	100	64.4291	0.00258765
767	NPS-D1-000036-G08	10	100	86.0435	<0.001
768	NPS-D1-000036-H08	10	100	─	─
769	NPS-D1-000036-A09	10	100	64.9003	0.00234772
770	NPS-D1-000036-B09	10	100	78.5252	<0.001
771	NPS-D1-000036-C09	10	100	─	─
772	NPS-D1-000036-D09	10	100	54.8171	0.00531047
773	NPS-D1-000036-E09	10	100	─	─
774	NPS-D1-000036-F09	10	100	70.125	0.0646544
775	NPS-D1-000036-G09	10	100	71.9702	0.0534953
776	NPS-D1-000036-H09	10	100	67.763	0.0182484
777	NPS-D1-000036-A10	10	100	62.9722	0.00357012
778	NPS-D1-000036-B10	10	100	44.9354	<0.001
779	NPS-D1-000036-C10	10	100	73.7182	0.0662221
780	NPS-D1-000036-D10	10	100	63.2638	0.001982
781	NPS-D1-000036-E10	10	100	─	─
782	NPS-D1-000036-F10	10	100	─	─
783	NPS-D1-000036-G10	10	100	53.3231	0.00591607
784	NPS-D1-000036-H10	10	100	74.721	0.0180458
785	NPS-D1-000036-A11	10	100	73.8535	0.064064
786	NPS-D1-000036-B11	10	100	87.261	0.0125138
787	NPS-D1-000036-C11	10	100	72.4766	0.00795195
788	NPS-D1-000036-D11	10	100	─	─
789	NPS-D1-000036-E11	10	100	63.8073	<0.001
790	NPS-D1-000036-F11	10	100	72.1498	0.0150245
791	NPS-D1-000036-G11	10	100	─	─
792	NPS-D1-000036-H11	10	100	77.8281	0.00437533
793	NPS-D1-000036-A12	10	100	59.5649	0.0158581
794	NPS-D1-000036-B12	10	100	75.7774	0.0776452
795	NPS-D1-000036-C12	10	100	69.3067	0.0636492
796	NPS-D1-000036-D12	10	100	─	─
797	NPS-D1-000036-E12	10	100	─	─
798	NPS-D1-000036-F12	10	100	27.5152	0.00317398
799	NPS-D1-000036-G12	10	100	46.6202	0.122015
800	NPS-D1-000036-H12	10	100	─	─
801	NPS-D1-000037-A03	10	100	65.2522	0.00699331
802	NPS-D1-000037-B03	10	100	56.6535	0.076052
803	NPS-D1-000037-C03	10	100	21.4605	0.0556254
804	NPS-D1-000037-D03	10	100	47.3259	0.0010939
805	NPS-D1-000037-E03	10	100	─	─
806	NPS-D1-000037-F03	10	100	─	─
807	NPS-D1-000037-G03	10	100	47.1496	<0.001
808	NPS-D1-000037-H03	10	100	88.7885	<0.001
809	NPS-D1-000037-A04	10	100	55.5504	<0.001
810	NPS-D1-000037-B04	10	100	81.9106	<0.001
811	NPS-D1-000037-C04	10	100	─	─
812	NPS-D1-000037-D04	10	100	─	─
813	NPS-D1-000037-E04	10	100	84.5267	0.0110328
814	NPS-D1-000037-F04	10	100	46.3712	0.00482373
815	NPS-D1-000037-G04	10	100	59.7252	0
816	NPS-D1-000037-H04	10	100	55.7498	0.00337454
817	NPS-D1-000037-A05	10	100	62.069	0
818	NPS-D1-000037-B05	10	100	43.9142	0.00544691
819	NPS-D1-000037-C05	10	100	49.4774	<0.001
820	NPS-D1-000037-D05	10	100	─	─
821	NPS-D1-000037-E05	10	100	─	─
822	NPS-D1-000037-F05	10	100	─	─
823	NPS-D1-000037-G05	10	100	54.6728	0.00833197
824	NPS-D1-000037-H05	10	100	34.7765	<0.001
825	NPS-D1-000037-A06	10	100	46.1978	0.0127327
826	NPS-D1-000037-B06	10	100	52.1907	<0.001
827	NPS-D1-000037-C06	10	100	48.5058	0.00466769
828	NPS-D1-000037-D06	10	100	46.97	0.0204866
829	NPS-D1-000037-E06	10	100	─	─
830	NPS-D1-000037-F06	10	100	48.1224	0
831	NPS-D1-000037-G06	10	100	26.7872	0.00248232
832	NPS-D1-000037-H06	10	100	42.5	<0.001
833	NPS-D1-000037-A07	10	100	46.9642	<0.001
834	NPS-D1-000037-B07	10	100	─	─
835	NPS-D1-000037-C07	10	100	54.8873	<0.001
836	NPS-D1-000037-D07	10	100	─	─
837	NPS-D1-000037-E07	10	100	─	─
838	NPS-D1-000037-F07	10	100	16.718	─
839	NPS-D1-000037-G07	10	100	33.8819	<0.001
840	NPS-D1-000037-H07	10	100	47.3604	<0.001
841	NPS-D1-000037-A08	10	100	─	─
842	NPS-D1-000037-B08	10	100	43.7513	0.0669556
843	NPS-D1-000037-C08	10	100	─	─
844	NPS-D1-000037-D08	10	100	─	─
845	NPS-D1-000037-E08	10	100	─	─
846	NPS-D1-000037-F08	10	100	73.7032	<0.001
847	NPS-D1-000037-G08	10	100	63.861	0.0152515
848	NPS-D1-000037-H08	10	100	49.6665	0.000777785
849	NPS-D1-000037-A09	10	100	─	─
850	NPS-D1-000037-B09	10	100	─	─
851	NPS-D1-000037-C09	10	100	47.163	<0.001
852	NPS-D1-000037-D09	10	100	63.5033	0.00593838
853	NPS-D1-000037-E09	10	100	48.4101	<0.001
854	NPS-D1-000037-F09	10	100	53.8862	0.00756187
855	NPS-D1-000037-G09	10	100	39.5462	0.00729874
856	NPS-D1-000037-H09	10	100	45.5591	0.119489
857	NPS-D1-000037-A10	10	100	─	─
858	NPS-D1-000037-B10	10	100	42.5051	0.00896678
859	NPS-D1-000037-C10	10	100	52.9566	0.118222
860	NPS-D1-000037-D10	10	100	38.8273	0.0232054
861	NPS-D1-000037-E10	10	100	54.6704	0.00252372
862	NPS-D1-000037-F10	10	100	49.4555	0.0958787
863	NPS-D1-000037-G10	10	100	─	─
864	NPS-D1-000037-H10	10	100	─	─
865	NPS-D1-000037-A11	10	100	─	─
866	NPS-D1-000037-B11	10	100	─	─
867	NPS-D1-000037-C11	10	100	─	─
868	NPS-D1-000037-D11	10	100	─	─
869	NPS-D1-000037-E11	10	100	44.5474	<0.001
870	NPS-D1-000037-F11	10	100	56.6927	<0.001
871	NPS-D1-000037-G11	10	100	─	─
872	NPS-D1-000037-H11	10	100	39.9099	0.00538591
873	NPS-D1-000037-A12	10	100	─	─
874	NPS-D1-000037-B12	10	100	─	─
875	NPS-D1-000037-C12	10	100	─	─
876	NPS-D1-000037-D12	10	100	─	─
877	NPS-D1-000037-E12	10	100	37.4599	0.00286427
878	NPS-D1-000037-F12	10	100	48.8028	<0.001
879	NPS-D1-000037-G12	10	100	─	─
880	NPS-D1-000037-H12	10	100	37.5301	0.00588278
881	NPS-D1-000038-A03	10	100	8.48527	─
882	NPS-D1-000038-B03	10	100	21.6788	<0.001
883	NPS-D1-000038-C03	10	100	46.7262	0.0184929
884	NPS-D1-000038-D03	10	100	─	─
885	NPS-D1-000038-E03	10	100	─	─
886	NPS-D1-000038-F03	10	100	58.1383	<0.001
887	NPS-D1-000038-G03	10	100	48.9811	<0.001
888	NPS-D1-000038-H03	10	100	41.1492	0.00104198
889	NPS-D1-000038-A04	10	100	─	─
890	NPS-D1-000038-B04	10	100	10.0194	─
891	NPS-D1-000038-C04	10	100	─	─
892	NPS-D1-000038-D04	10	100	─	─
893	NPS-D1-000038-E04	10	100	45.0237	<0.001
894	NPS-D1-000038-F04	10	100	─	─
895	NPS-D1-000038-G04	10	100	─	─
896	NPS-D1-000038-H04	10	100	─	─
897	NPS-D1-000038-A05	10	100	72.0192	0.0170115
898	NPS-D1-000038-B05	10	100	─	─
899	NPS-D1-000038-C05	10	100	─	─
900	NPS-D1-000038-D05	10	100	─	─
901	NPS-D1-000038-E05	10	100	─	─
902	NPS-D1-000038-F05	10	100	─	─
903	NPS-D1-000038-G05	10	100	─	─
904	NPS-D1-000038-H05	10	100	─	─
905	NPS-D1-000038-A06	10	100	─	─
906	NPS-D1-000038-B06	10	100	─	─
907	NPS-D1-000038-C06	10	100	─	─
908	NPS-D1-000038-D06	10	100	─	─
909	NPS-D1-000038-E06	10	100	─	─
910	NPS-D1-000038-F06	10	100	─	─
911	NPS-D1-000038-G06	10	100	─	─
912	NPS-D1-000038-H06	10	100	─	─
913	NPS-D1-000038-A07	10	100	38.3099	<0.001
914	NPS-D1-000038-B07	10	100	─	─
915	NPS-D1-000038-C07	10	100	─	─
916	NPS-D1-000038-D07	10	100	47.7922	<0.001
917	NPS-D1-000038-E07	10	100	39.193	0.0717566
918	NPS-D1-000038-F07	10	100	40.973	0.00600086
919	NPS-D1-000038-G07	10	100	─	─
920	NPS-D1-000038-H07	10	100	49.7915	<0.001
921	NPS-D1-000038-A08	10	100	─	─
922	NPS-D1-000038-B08	10	100	53.0411	0.00357522
923	NPS-D1-000038-C08	10	100	54.4956	<0.001
924	NPS-D1-000038-D08	10	100	─	─
925	NPS-D1-000038-E08	10	100	56.5638	0.00501527
926	NPS-D1-000038-F08	10	100	48.4784	0.0070065
927	NPS-D1-000038-G08	10	100	62.7049	<0.001
928	NPS-D1-000038-H08	10	100	53.6923	0.0600577
929	NPS-D1-000038-A09	10	100	─	─
930	NPS-D1-000038-B09	10	100	46.1212	<0.001
931	NPS-D1-000038-C09	10	100	39.3023	0.006486
932	NPS-D1-000038-D09	10	100	70.7972	<0.001
933	NPS-D1-000038-E09	10	100	─	─
934	NPS-D1-000038-F09	10	100	67.0547	<0.001
935	NPS-D1-000038-G09	10	100	─	─
936	NPS-D1-000038-H09	10	100	53.8821	0.000639111
937	NPS-D1-000038-A10	10	100	52.2222	0.0145296
938	NPS-D1-000038-B10	10	100	61.1436	0.00261418
939	NPS-D1-000038-C10	10	100	─	─
940	NPS-D1-000038-D10	10	100	38.4338	0.00250422
941	NPS-D1-000038-E10	10	100	63.6314	<0.001
942	NPS-D1-000038-F10	10	100	40.4216	<0.001
943	NPS-D1-000038-G10	10	100	48.6385	<0.001
944	NPS-D1-000038-H10	10	100	53.1041	<0.001
945	NPS-D1-000038-A11	10	100	61.7223	<0.001
946	NPS-D1-000038-B11	10	100	56.5739	0.011717
947	NPS-D1-000038-C11	10	100	55.7678	<0.001
948	NPS-D1-000038-D11	10	100	76.4596	0.00207708
949	NPS-D1-000038-E11	10	100	55.9075	<0.001
950	NPS-D1-000038-F11	10	100	54.5819	0.0303294
951	NPS-D1-000038-G11	10	100	44.7019	0.00551024
952	NPS-D1-000038-H11	10	100	59.27	<0.001
953	NPS-D1-000038-A12	10	100	75.0342	<0.001
954	NPS-D1-000038-B12	10	100	54.9581	<0.001
955	NPS-D1-000038-C12	10	100	73.2347	0.00655674
956	NPS-D1-000038-D12	10	100	─	─
957	NPS-D1-000038-E12	10	100	─	─
958	NPS-D1-000038-F12	10	100	48.1595	0.00777982
959	NPS-D1-000038-G12	10	100	68.4256	0.0168548
960	NPS-D1-000038-H12	10	100	─	─
961	NPS-D1-000039-A03	10	100	41.7423	0.00633005
962	NPS-D1-000039-B03	10	100	46.7571	<0.001
963	NPS-D1-000039-C03	10	100	─	─
964	NPS-D1-000039-D03	10	100	60.3357	<0.001
965	NPS-D1-000039-E03	10	100	65.0829	0.0390709
966	NPS-D1-000039-F03	10	100	─	─
967	NPS-D1-000039-G03	10	100	29.9559	<0.001
968	NPS-D1-000039-H03	10	100	81.6384	0.0245689
969	NPS-D1-000039-A04	10	100	─	─
970	NPS-D1-000039-B04	10	100	21.2174	0.0139752
971	NPS-D1-000039-C04	10	100	50.1376	0.00475329
972	NPS-D1-000039-D04	10	100	81.2357	0.000691877
973	NPS-D1-000039-E04	10	100	47.6688	<0.001
974	NPS-D1-000039-F04	10	100	53.3965	0.00126862
975	NPS-D1-000039-G04	10	100	─	─
976	NPS-D1-000039-H04	10	100	─	─
977	NPS-D1-000039-A05	10	100	─	─
978	NPS-D1-000039-B05	10	100	─	─
979	NPS-D1-000039-C05	10	100	37.1518	0.01079
980	NPS-D1-000039-D05	10	100	52.9167	0.000658058
981	NPS-D1-000039-E05	10	100	46.8489	<0.001
982	NPS-D1-000039-F05	10	100	50.7415	0.00258786
983	NPS-D1-000039-G05	10	100	─	─
984	NPS-D1-000039-H05	10	100	─	─
985	NPS-D1-000039-A06	10	100	─	─
986	NPS-D1-000039-B06	10	100	65.8052	0.0770472
987	NPS-D1-000039-C06	10	100	71.8204	0.00342625
988	NPS-D1-000039-D06	10	100	48.667	0.015583
989	NPS-D1-000039-E06	10	100	74.3898	<0.001
990	NPS-D1-000039-F06	10	100	64.9532	<0.001
991	NPS-D1-000039-G06	10	100	─	─
992	NPS-D1-000039-H06	10	100	─	─
993	NPS-D1-000039-A07	10	100	68.2994	0.0022109
994	NPS-D1-000039-B07	10	100	76.5478	0.00562987
995	NPS-D1-000039-C07	10	100	─	─
996	NPS-D1-000039-D07	10	100	84.0186	<0.001
997	NPS-D1-000039-E07	10	100	─	─
998	NPS-D1-000039-F07	10	100	─	─
999	NPS-D1-000039-G07	10	100	89.0481	0.0241692
1000	NPS-D1-000039-H07	10	100	─	─
1001	NPS-D1-000039-A08	10	100	69.6917	0.00171657
1002	NPS-D1-000039-B08	10	100	62.8335	0.00318801
1003	NPS-D1-000039-C08	10	100	71.9551	0.00244406
1004	NPS-D1-000039-D08	10	100	43.0871	0.0303038
1005	NPS-D1-000039-E08	10	100	─	─
1006	NPS-D1-000039-F08	10	100	─	─
1007	NPS-D1-000039-G08	10	100	─	─
1008	NPS-D1-000039-H08	10	100	─	─
1009	NPS-D1-000039-A09	10	100	─	─
1010	NPS-D1-000039-B09	10	100	53.9481	0.0139626
1011	NPS-D1-000039-C09	10	100	62.8744	<0.001
1012	NPS-D1-000039-D09	10	100	53.1866	0.0018215
1013	NPS-D1-000039-E09	10	100	46.9234	0.00549137
1014	NPS-D1-000039-F09	10	100	47.7861	0.00511128
1015	NPS-D1-000039-G09	10	100	41.9959	<0.001
1016	NPS-D1-000039-H09	10	100	39.146	<0.001
1017	NPS-D1-000039-A10	10	100	41.6612	0.00750027
1018	NPS-D1-000039-B10	10	100	43.4636	0.0229611
1019	NPS-D1-000039-C10	10	100	45.5819	<0.001
1020	NPS-D1-000039-D10	10	100	─	─
1021	NPS-D1-000039-E10	10	100	40.2616	0.00542719
1022	NPS-D1-000039-F10	10	100	39.5555	<0.001
1023	NPS-D1-000039-G10	10	100	52.1617	<0.001
1024	NPS-D1-000039-H10	10	100	56.5311	0
1025	NPS-D1-000039-A11	10	100	49.5383	0.0573295
1026	NPS-D1-000039-B11	10	100	65.4089	<0.001
1027	NPS-D1-000039-C11	10	100	─	─
1028	NPS-D1-000039-D11	10	100	46.9578	0.000974558
1029	NPS-D1-000039-E11	10	100	37.4898	0.000856443
1030	NPS-D1-000039-F11	10	100	40.8096	<0.001
1031	NPS-D1-000039-G11	10	100	37.5873	0.0465143
1032	NPS-D1-000039-H11	10	100	71.0243	<0.001
1033	NPS-D1-000039-A12	10	100	71.1735	<0.001
1034	NPS-D1-000039-B12	10	100	40.322	<0.001
1035	NPS-D1-000039-C12	10	100	─	─
1036	NPS-D1-000039-D12	10	100	42.0926	<0.001
1037	NPS-D1-000039-E12	10	100	59.1628	0.0018378
1038	NPS-D1-000039-F12	10	100	55.9655	0.00375228
1039	NPS-D1-000039-G12	10	100	43.9887	0.0420173
1040	NPS-D1-000039-H12	10	100	46.3077	0.0250929
1041	NPS-D1-000040-A03	10	100	─	─
1042	NPS-D1-000040-B03	10	100	─	─
1043	NPS-D1-000040-C03	10	100	─	─
1044	NPS-D1-000040-D03	10	100	49.8819	0.00117945
1045	NPS-D1-000040-E03	10	100	45.2037	0.0113517
1046	NPS-D1-000040-F03	10	100	47.8781	0.00438564
1047	NPS-D1-000040-G03	10	100	49.2274	0.00120724
1048	NPS-D1-000040-H03	10	100	44.228	<0.001
1049	NPS-D1-000040-A04	10	100	53.9007	0.0965455
1050	NPS-D1-000040-B04	10	100	47.498	<0.001
1051	NPS-D1-000040-C04	10	100	43.4852	<0.001
1052	NPS-D1-000040-D04	10	100	49.3435	0.00448224
1053	NPS-D1-000040-E04	10	100	─	─
1054	NPS-D1-000040-F04	10	100	─	─
1055	NPS-D1-000040-G04	10	100	41.3634	0.0418521
1056	NPS-D1-000040-H04	10	100	61.5847	0.0128766
1057	NPS-D1-000040-A05	10	100	42.6425	0.00704757
1058	NPS-D1-000040-B05	10	100	46.6147	0.00408168
1059	NPS-D1-000040-C05	10	100	41.8134	0.0114837
1060	NPS-D1-000040-D05	10	100	─	─
1061	NPS-D1-000040-E05	10	100	70.8834	<0.001
1062	NPS-D1-000040-F05	10	100	48.2385	0.0455504
1063	NPS-D1-000040-G05	10	100	67.0613	<0.001
1064	NPS-D1-000040-H05	10	100	43.6352	0.00875807
1065	NPS-D1-000040-A06	10	100	47.2091	0.00605523
1066	NPS-D1-000040-B06	10	100	44.1238	0.00471621
1067	NPS-D1-000040-C06	10	100	53.6784	<0.001
1068	NPS-D1-000040-D06	10	100	─	─
1069	NPS-D1-000040-E06	10	100	─	─
1070	NPS-D1-000040-F06	10	100	41.6247	0.0793131
1071	NPS-D1-000040-G06	10	100	49.3419	0.00965512
1072	NPS-D1-000040-H06	10	100	50.7704	<0.001
1073	NPS-D1-000040-A07	10	100	60.0173	<0.001
1074	NPS-D1-000040-B07	10	100	71.2291	<0.001
1075	NPS-D1-000040-C07	10	100	52.0767	<0.001
1076	NPS-D1-000040-D07	10	100	─	─
1077	NPS-D1-000040-E07	10	100	38.0697	0.00327566
1078	NPS-D1-000040-F07	10	100	49.2425	<0.001
1079	NPS-D1-000040-G07	10	100	46.5749	0.0202212
1080	NPS-D1-000040-H07	10	100	36.0519	0.0341412
1081	NPS-D1-000040-A08	10	100	26.4911	<0.001
1082	NPS-D1-000040-B08	10	100	78.8752	<0.001
1083	NPS-D1-000040-C08	10	100	75.5792	0.00832948
1084	NPS-D1-000040-D08	10	100	─	─
1085	NPS-D1-000040-E08	10	100	27.837	0.00496238
1086	NPS-D1-000040-F08	10	100	22.6261	0.00223505
1087	NPS-D1-000040-G08	10	100	64.9169	0.0184333
1088	NPS-D1-000040-H08	10	100	48.1067	0.022275
1089	NPS-D1-000040-A09	10	100	43.9955	<0.001
1090	NPS-D1-000040-B09	10	100	46.3376	0.0331768
1091	NPS-D1-000040-C09	10	100	46.9567	0.00226908
1092	NPS-D1-000040-D09	10	100	45.4853	<0.001
1093	NPS-D1-000040-E09	10	100	56.0363	<0.001
1094	NPS-D1-000040-F09	10	100	41.2829	0.00412459
1095	NPS-D1-000040-G09	10	100	49.2824	0.00189996
1096	NPS-D1-000040-H09	10	100	69.9232	0.00354161
1097	NPS-D1-000040-A10	10	100	─	─
1098	NPS-D1-000040-B10	10	100	47.9501	0.00326389
1099	NPS-D1-000040-C10	10	100	85.7275	0.0918468
1100	NPS-D1-000040-D10	10	100	─	─
1101	NPS-D1-000040-E10	10	100	75.1686	0.0028198
1102	NPS-D1-000040-F10	10	100	56.364	0.00603979
1103	NPS-D1-000040-G10	10	100	47.9271	0.00887264
1104	NPS-D1-000040-H10	10	100	54.5058	<0.001
1105	NPS-D1-000040-A11	10	100	70.0737	0.00064744
1106	NPS-D1-000040-B11	10	100	54.904	0.00585924
1107	NPS-D1-000040-C11	10	100	75.9763	0.0150891
1108	NPS-D1-000040-D11	10	100	60.1668	0.0108598
1109	NPS-D1-000040-E11	10	100	─	─
1110	NPS-D1-000040-F11	10	100	89.9299	0.00885009
1111	NPS-D1-000040-G11	10	100	78.7902	0.000866859
1112	NPS-D1-000040-H11	10	100	─	─
1113	NPS-D1-000040-A12	10	100	─	─
1114	NPS-D1-000040-B12	10	100	─	─
1115	NPS-D1-000040-C12	10	100	69.2456	0.0108255
1116	NPS-D1-000040-D12	10	100	66.8198	0.00193959
1117	NPS-D1-000040-E12	10	100	61.7097	0.00638381
1118	NPS-D1-000040-F12	10	100	66.5578	0.0138672
1119	NPS-D1-000040-G12	10	100	69.405	<0.001
1120	NPS-D1-000040-H12	10	100	62.7161	0.00687433
1121	NPS-D1-000041-A03	10	100	49.7192	0.012699
1122	NPS-D1-000041-B03	10	100	59.8128	0.0156453
1123	NPS-D1-000041-C03	10	100	46.4659	<0.001
1124	NPS-D1-000041-D03	10	100	70.5123	0.00194223
1125	NPS-D1-000041-E03	10	100	42.7641	0.00748552
1126	NPS-D1-000041-F03	10	100	28.2036	0.0898529
1127	NPS-D1-000041-G03	10	100	47.8037	0.00064518
1128	NPS-D1-000041-H03	10	100	41.9517	0.0632444
1129	NPS-D1-000041-A04	10	100	26.1038	0.00897716
1130	NPS-D1-000041-B04	10	100	46.6556	0.00526739
1131	NPS-D1-000041-C04	10	100	52.5058	0.00549576
1132	NPS-D1-000041-D04	10	100	8.59686	─
1133	NPS-D1-000041-E04	10	100	46.477	0.0198032
1134	NPS-D1-000041-F04	10	100	72.4735	<0.001
1135	NPS-D1-000041-G04	10	100	42.5437	<0.001
1136	NPS-D1-000041-H04	10	100	26.5759	0.0769405
1137	NPS-D1-000041-A05	10	100	─	─
1138	NPS-D1-000041-B05	10	100	45.3213	<0.001
1139	NPS-D1-000041-C05	10	100	─	─
1140	NPS-D1-000041-D05	10	100	40.4155	0.024271
1141	NPS-D1-000041-E05	10	100	39.5757	<0.001
1142	NPS-D1-000041-F05	10	100	42.219	0.0369489
1143	NPS-D1-000041-G05	10	100	26.0365	<0.001
1144	NPS-D1-000041-H05	10	100	54.8356	0.0130364
1145	NPS-D1-000041-A06	10	100	38.407	<0.001
1146	NPS-D1-000041-B06	10	100	─	─
1147	NPS-D1-000041-C06	10	100	59.1384	0.00123153
1148	NPS-D1-000041-D06	10	100	47.5372	0.0154231
1149	NPS-D1-000041-E06	10	100	58.201	0.000761533
1150	NPS-D1-000041-F06	10	100	56.5865	0.017277
1151	NPS-D1-000041-G06	10	100	46.8833	0.0379017
1152	NPS-D1-000041-H06	10	100	─	─
1153	NPS-D1-000041-A07	10	100	56.1066	0.0298399
1154	NPS-D1-000041-B07	10	100	─	─
1155	NPS-D1-000041-C07	10	100	─	─
1156	NPS-D1-000041-D07	10	100	66.8729	<0.001
1157	NPS-D1-000041-E07	10	100	─	─
1158	NPS-D1-000041-F07	10	100	─	─
1159	NPS-D1-000041-G07	10	100	76.2253	<0.001
1160	NPS-D1-000041-H07	10	100	68.9533	0.0253736
1161	NPS-D1-000041-A08	10	100	70.5017	0.00305835
1162	NPS-D1-000041-B08	10	100	74.4573	0.00757956
1163	NPS-D1-000041-C08	10	100	68.4875	0.00641393
1164	NPS-D1-000041-D08	10	100	─	─
1165	NPS-D1-000041-E08	10	100	─	─
1166	NPS-D1-000041-F08	10	100	65.8897	<0.001
1167	NPS-D1-000041-G08	10	100	77.4211	0.00198335
1168	NPS-D1-000041-H08	10	100	70.4248	0.00945987
1169	NPS-D1-000041-A09	10	100	72.0147	<0.001
1170	NPS-D1-000041-B09	10	100	─	─
1171	NPS-D1-000041-C09	10	100	31.5667	0.0149158
1172	NPS-D1-000041-D09	10	100	67.1662	0.0343511
1173	NPS-D1-000041-E09	10	100	56.5478	0.00208366
1174	NPS-D1-000041-F09	10	100	63.787	0.00101185
1175	NPS-D1-000041-G09	10	100	53.9104	<0.001
1176	NPS-D1-000041-H09	10	100	59.8793	0.00266705
1177	NPS-D1-000041-A10	10	100	85.8973	0.0333099
1178	NPS-D1-000041-B10	10	100	─	─
1179	NPS-D1-000041-C10	10	100	61.5175	0.0404101
1180	NPS-D1-000041-D10	10	100	─	─
1181	NPS-D1-000041-E10	10	100	48.075	0.0264954
1182	NPS-D1-000041-F10	10	100	34.9527	0.00156587
1183	NPS-D1-000041-G10	10	100	80.5763	0.00159922
1184	NPS-D1-000041-H10	10	100	71.8329	0.00426039
1185	NPS-D1-000041-A11	10	100	85.8408	0.0277914
1186	NPS-D1-000041-B11	10	100	─	─
1187	NPS-D1-000041-C11	10	100	44.2715	<0.001
1188	NPS-D1-000041-D11	10	100	─	─
1189	NPS-D1-000041-E11	10	100	75.6074	<0.001
1190	NPS-D1-000041-F11	10	100	71.1894	<0.001
1191	NPS-D1-000041-G11	10	100	55.569	0.0196747
1192	NPS-D1-000041-H11	10	100	59.2644	0.00689126
1193	NPS-D1-000041-A12	10	100	43.3507	0.0158992
1194	NPS-D1-000041-B12	10	100	53.9466	<0.001
1195	NPS-D1-000041-C12	10	100	79.0874	0.0108898
1196	NPS-D1-000041-D12	10	100	81.7475	0.00481563
1197	NPS-D1-000041-E12	10	100	42.5783	0.0050116
1198	NPS-D1-000041-F12	10	100	72.2198	0.00576251
1199	NPS-D1-000041-G12	10	100	13.9244	─
1200	NPS-D1-000041-H12	10	100	32.9222	0.000845754
1201	NPS-D1-000042-A03	10	100	78.8982	0.00174634
1202	NPS-D1-000042-B03	10	100	71.6287	<0.001
1203	NPS-D1-000042-C03	10	100	47.2312	0.00725359
1204	NPS-D1-000042-D03	10	100	49.0155	0.0046602
1205	NPS-D1-000042-E03	10	100	─	─
1206	NPS-D1-000042-F03	10	100	─	─
1207	NPS-D1-000042-G03	10	100	─	─
1208	NPS-D1-000042-H03	10	100	59.8378	0.0482237
1209	NPS-D1-000042-A04	10	100	─	─
1210	NPS-D1-000042-B04	10	100	64.3495	0.00252346
1211	NPS-D1-000042-C04	10	100	53.9054	0.0163613
1212	NPS-D1-000042-D04	10	100	97.6089	0.00306883
1213	NPS-D1-000042-E04	10	100	53.4457	0.00401741
1214	NPS-D1-000042-F04	10	100	85.0327	<0.001
1215	NPS-D1-000042-G04	10	100	59.8721	<0.001
1216	NPS-D1-000042-H04	10	100	70.8911	0.00347244
1217	NPS-D1-000042-A05	10	100	67.6343	<0.001
1218	NPS-D1-000042-B05	10	100	68.3783	<0.001
1219	NPS-D1-000042-C05	10	100	70.5739	0.0157068
1220	NPS-D1-000042-D05	10	100	55.7841	0.00968603
1221	NPS-D1-000042-E05	10	100	74.7683	0.0231845
1222	NPS-D1-000042-F05	10	100	─	─
1223	NPS-D1-000042-G05	10	100	65.1121	0.0403405
1224	NPS-D1-000042-H05	10	100	74.637	0.00148648
1225	NPS-D1-000042-A06	10	100	56.1792	0.00378866
1226	NPS-D1-000042-B06	10	100	45.9367	<0.001
1227	NPS-D1-000042-C06	10	100	45.9024	<0.001
1228	NPS-D1-000042-D06	10	100	49.0889	<0.001
1229	NPS-D1-000042-E06	10	100	43.8837	<0.001
1230	NPS-D1-000042-F06	10	100	40.3179	0.00186131
1231	NPS-D1-000042-G06	10	100	47.914	0.00414027
1232	NPS-D1-000042-H06	10	100	21.97	0.385276
1233	NPS-D1-000042-A07	10	100	62.06	0.00145612
1234	NPS-D1-000042-B07	10	100	─	─
1235	NPS-D1-000042-C07	10	100	20.5124	0.00304286
1236	NPS-D1-000042-D07	10	100	25.8776	<0.001
1237	NPS-D1-000042-E07	10	100	─	─
1238	NPS-D1-000042-F07	10	100	38.4578	0.076348
1239	NPS-D1-000042-G07	10	100	57.9452	0.0086196
1240	NPS-D1-000042-H07	10	100	─	─
1241	NPS-D1-000042-A08	10	100	32.8429	<0.001
1242	NPS-D1-000042-B08	10	100	43.8322	0.0143705
1243	NPS-D1-000042-C08	10	100	─	─
1244	NPS-D1-000042-D08	10	100	─	─
1245	NPS-D1-000042-E08	10	100	─	─
1246	NPS-D1-000042-F08	10	100	─	─
1247	NPS-D1-000042-G08	10	100	37.5952	<0.001
1248	NPS-D1-000042-H08	10	100	46.347	<0.001
1249	NPS-D1-000042-A09	10	100	─	─
1250	NPS-D1-000042-B09	10	100	─	─
1251	NPS-D1-000042-C09	10	100	─	─
1252	NPS-D1-000042-D09	10	100	84.7586	0.0602194
1253	NPS-D1-000042-E09	10	100	─	─
1254	NPS-D1-000042-F09	10	100	70.7914	0.00385597
1255	NPS-D1-000042-G09	10	100	─	─
1256	NPS-D1-000042-H09	10	100	─	─
1257	NPS-D1-000042-A10	10	100	64.3851	0.0335559
1258	NPS-D1-000042-B10	10	100	─	─
1259	NPS-D1-000042-C10	10	100	─	─
1260	NPS-D1-000042-D10	10	100	94.7356	<0.001
1261	NPS-D1-000042-E10	10	100	─	─
1262	NPS-D1-000042-F10	10	100	─	─
1263	NPS-D1-000042-G10	10	100	─	─
1264	NPS-D1-000042-H10	10	100	─	─
1265	NPS-D1-000042-A11	10	100	49.4444	0.00795442
1266	NPS-D1-000042-B11	10	100	67.1706	<0.001
1267	NPS-D1-000042-C11	10	100	─	─
1268	NPS-D1-000042-D11	10	100	45.0471	<0.001
1269	NPS-D1-000042-E11	10	100	─	─
1270	NPS-D1-000042-F11	10	100	56.6399	0.0171973
1271	NPS-D1-000042-G11	10	100	─	─
1272	NPS-D1-000042-H11	10	100	─	─
1273	NPS-D1-000042-A12	10	100	56.0584	0.00451468
1274	NPS-D1-000042-B12	10	100	59.7293	0.00170698
1275	NPS-D1-000042-C12	10	100	67.0962	<0.001
1276	NPS-D1-000042-D12	10	100	72.7386	0.00909635
1277	NPS-D1-000042-E12	10	100	─	─
1278	NPS-D1-000042-F12	10	100	─	─
1279	NPS-D1-000042-G12	10	100	74.0923	<0.001
1280	NPS-D1-000042-H12	10	100	52.4496	0.00496935
1281	NPS-D1-000043-A03	10	100	65.1991	0.0228136
1282	NPS-D1-000043-B03	10	100	─	─
1283	NPS-D1-000043-C03	10	100	91.3151	<0.001
1284	NPS-D1-000043-D03	10	100	─	─
1285	NPS-D1-000043-E03	10	100	─	─
1286	NPS-D1-000043-F03	10	100	61.9015	0.00907819
1287	NPS-D1-000043-G03	10	100	70.8834	0.0646617
1288	NPS-D1-000043-H03	10	100	79.5313	0.117662
1289	NPS-D1-000043-A04	10	100	72.2442	<0.001
1290	NPS-D1-000043-B04	10	100	59.9222	<0.001
1291	NPS-D1-000043-C04	10	100	65.4026	<0.001
1292	NPS-D1-000043-D04	10	100	48.2634	<0.001
1293	NPS-D1-000043-E04	10	100	─	─
1294	NPS-D1-000043-F04	10	100	44.7313	0.00138459
1295	NPS-D1-000043-G04	10	100	─	─
1296	NPS-D1-000043-H04	10	100	61.8499	0.011725
1297	NPS-D1-000043-A05	10	100	─	─
1298	NPS-D1-000043-B05	10	100	─	─
1299	NPS-D1-000043-C05	10	100	67.1557	0.0404551
1300	NPS-D1-000043-D05	10	100	46.7182	<0.001
1301	NPS-D1-000043-E05	10	100	─	─
1302	NPS-D1-000043-F05	10	100	60.377	0.008779
1303	NPS-D1-000043-G05	10	100	83.7961	0.0225275
1304	NPS-D1-000043-H05	10	100	─	─
1305	NPS-D1-000043-A06	10	100	─	─
1306	NPS-D1-000043-B06	10	100	72.4503	<0.001
1307	NPS-D1-000043-C06	10	100	49.537	0.0293478
1308	NPS-D1-000043-D06	10	100	81.9439	<0.001
1309	NPS-D1-000043-E06	10	100	─	─
1310	NPS-D1-000043-F06	10	100	─	─
1311	NPS-D1-000043-G06	10	100	56.5246	<0.001
1312	NPS-D1-000043-H06	10	100	56.7952	0.014447
1313	NPS-D1-000043-A07	10	100	59.8535	0.00795057
1314	NPS-D1-000043-B07	10	100	─	─
1315	NPS-D1-000043-C07	10	100	56.6682	0.0200403
1316	NPS-D1-000043-D07	10	100	73.566	0.00212624
1317	NPS-D1-000043-E07	10	100	48.1834	<0.001
1318	NPS-D1-000043-F07	10	100	─	─
1319	NPS-D1-000043-G07	10	100	53.9239	<0.001
1320	NPS-D1-000043-H07	10	100	70.3813	0.0342652
1321	NPS-D1-000043-A08	10	100	69.984	<0.001
1322	NPS-D1-000043-B08	10	100	54.6654	<0.001
1323	NPS-D1-000043-C08	10	100	─	─
1324	NPS-D1-000043-D08	10	100	56.922	<0.001
1325	NPS-D1-000043-E08	10	100	─	─
1326	NPS-D1-000043-F08	10	100	76.4721	<0.001
1327	NPS-D1-000043-G08	10	100	57.0107	0.00105321
1328	NPS-D1-000043-H08	10	100	46.1328	0.0343602
1329	NPS-D1-000043-A09	10	100	71.9822	0.017634
1330	NPS-D1-000043-B09	10	100	46.8155	0.00553055
1331	NPS-D1-000043-C09	10	100	71.1688	0.000929801
1332	NPS-D1-000043-D09	10	100	─	─
1333	NPS-D1-000043-E09	10	100	65.2938	0.0010808
1334	NPS-D1-000043-F09	10	100	─	─
1335	NPS-D1-000043-G09	10	100	─	─
1336	NPS-D1-000043-H09	10	100	79.7046	0.0361797
1337	NPS-D1-000043-A10	10	100	83.9273	<0.001
1338	NPS-D1-000043-B10	10	100	74.5599	<0.001
1339	NPS-D1-000043-C10	10	100	52.2478	0.0652025
1340	NPS-D1-000043-D10	10	100	─	─
1341	NPS-D1-000043-E10	10	100	67.3712	0.00423446
1342	NPS-D1-000043-F10	10	100	64.3185	<0.001
1343	NPS-D1-000043-G10	10	100	─	─
1344	NPS-D1-000043-H10	10	100	─	─
1345	NPS-D1-000043-A11	10	100	59.9195	0.0141679
1346	NPS-D1-000043-B11	10	100	90.1155	0.00226564
1347	NPS-D1-000043-C11	10	100	56.1389	<0.001
1348	NPS-D1-000043-D11	10	100	─	─
1349	NPS-D1-000043-E11	10	100	54.9254	<0.001
1350	NPS-D1-000043-F11	10	100	65.7872	0.000978397
1351	NPS-D1-000043-G11	10	100	─	─
1352	NPS-D1-000043-H11	10	100	─	─
1353	NPS-D1-000043-A12	10	100	─	─
1354	NPS-D1-000043-B12	10	100	─	─
1355	NPS-D1-000043-C12	10	100	59.308	0.0749596
1356	NPS-D1-000043-D12	10	100	67.1014	0.00486685
1357	NPS-D1-000043-E12	10	100	45.5976	0.133536
1358	NPS-D1-000043-F12	10	100	─	─
1359	NPS-D1-000043-G12	10	100	56.685	<0.001
1360	NPS-D1-000043-H12	10	100	72.703	0.00656488
1361	NPS-D1-000044-A03	10	100	─	─
1362	NPS-D1-000044-B03	10	100	63.2948	0.0082195
1363	NPS-D1-000044-C03	10	100	62.0368	0.0217231
1364	NPS-D1-000044-D03	10	100	─	─
1365	NPS-D1-000044-E03	10	100	42.1153	0.00841753
1366	NPS-D1-000044-F03	10	100	─	─
1367	NPS-D1-000044-G03	10	100	52.3576	<0.001
1368	NPS-D1-000044-H03	10	100	─	─
1369	NPS-D1-000044-A04	10	100	62.8258	<0.001
1370	NPS-D1-000044-B04	10	100	46.7362	0.0130476
1371	NPS-D1-000044-C04	10	100	─	─
1372	NPS-D1-000044-D04	10	100	63.9679	0.0250518
1373	NPS-D1-000044-E04	10	100	71.7392	<0.001
1374	NPS-D1-000044-F04	10	100	75.2223	<0.001
